# Supplementary material for: The neuroprotective potential of mesenchymal stem cells from bone marrow and human exfoliated deciduous teeth in a murine model of demyelination
Source: PLoS One. 2023 Nov 9;18(11):e0293908. doi: 10.1371/journal.pone.0293908 (PMC10635499; doi:10.1371/journal.pone.0293908)
Supplement: S1 File — (XLSX) [file pone.0293908.s001.xlsx]

## Sheet: Ark1
QuPath CUPRIZONE MAIN EXPERIMENT, COMMISSURE ONLY
																	NEFL (threshold 3500; DAPI threshold 500)																	GFAP (threshold 2000; DAPI threshold 500)
Brain glass	CORPUS +	CORPUS -	Slett	CORP AREA	CORP CELLS	CELLS/1 mm2	CORTEX L +	CORTEX L -	CORT L AREA	CORTEX R +	CORTEX R -	CORT R AREA	CORT AVG +	CORT AVG -	Brain plane		Brain glass	CORPUS +	CORPUS -	Slett	CORP AREA	CORP CELLS	CELLS/1 mm2	CORTEX L +	CORTEX L -	CORT L AREA	CORTEX R +	CORTEX R -	CORT R AREA	CORT AVG +	CORT AVG -	Brain plane		Brain glass	CORPUS +	CORPUS -	Slett	CORP AREA	CORP CELLS	CELLS/1 mm2	CORTEX L +	CORTEX L -	CORT L AREA	CORTEX R +	CORTEX R -	CORT R AREA	CORT AVG +	CORT AVG -	Brain plane
A1	38.14	61.86	Area µm^2	0.682159	5314	7789.97	X	X	X	X	X	X	X	X	Anterior commisure		A1	32.49	67.51	Area µm^2	0.747321	4190	5606.69	5.307	94.693	0.4	5.747	94.253	0.4	5.527	94.473	Anterior commisure		A1	13.98	86.02	Area µm^2	0.725873	4165	5737.92	0.027	99.973	0.4	0.047	99.953	0.4	0.037	99.963	Anterior commisure
A2	43.08	56.92	Area µm^2	0.542719	4566	8413.19	3.478	96.522	0.4	3.478	96.522	0.4	3.478	96.522	Anterior commisure		A2	13.9	86.1	Area µm^2	0.529495	2842	5367.38	1.699	98.301	0.4	1.371	98.629	0.4	1.535	98.465	Anterior commisure		A2	17.96	82.04	Area µm^2	0.533671	3204	6003.7	0.091	99.909	0.4	0.059	99.941	0.4	0.075	99.925	Anterior commisure
A3	32.22	67.78	Area µm^2	0.471046	2669	5666.12	6.361	93.639	0.4	4.737	95.263	0.4	5.549	94.451	Anterior commisure		A3	38	62	Area µm^2	0.538609	2440	4530.18	4.503	95.497	0.4	5.066	94.934	0.4	4.7845	95.2155	Anterior commisure		A3	10.54	89.46	Area µm^2	0.572688	3354	5856.59	0.105	99.895	0.4	0.224	99.776	0.4	0.1645	99.8355	Anterior commisure
A4	5.473	94.527	Area µm^2	0.306436	1095	3573.34	1.221	98.779	0.4	1.221	98.779	0.4	1.221	98.779	Anterior commisure		A4	34.3	65.7	Area µm^2	0.309884	1159	3740.11	15.45	84.55	0.4	15.45	84.55	0.4	15.45	84.55	Anterior commisure		A4	1.45	98.55	Area µm^2	0.541042	2129	3935	0.557	99.443	0.4	0.557	99.443	0.4	0.557	99.443	A bit torn; AC
A5	7.901	92.099	Area µm^2	0.682639	4245	6218.51	0.178	99.822	0.4	0.421	99.579	0.4	0.2995	99.7005	Anterior commisure		A5	35.72	64.28	Area µm^2	0.678655	4414	6504.04	3.332	96.668	0.4	2.893	97.107	0.4	3.1125	96.8875	Anterior commisure		A5	12.88	87.12	Area µm^2	0.721012	3894	5400.74	0.075	99.925	0.4	0.052	99.948	0.4	0.0635	99.9365	Anterior commisure
B1	59.9	40.1	Area µm^2	0.284796	912	3202.29	2.174	97.826	0.4	3.913	96.087	0.4	3.0435	96.9565	Anterior commisure		B1	3.313	96.687	Area µm^2	0.314624	1236	3928.5	0.343	99.657	0.4	0.26	99.74	0.4	0.3015	99.6985	Anterior commisure		B1	0.763	99.237	Area µm^2	0.31028	695	2239.91	0.003	99.997	0.4	0.006	99.994	0.4	0.0045	99.9955	Anterior commisure
B2	22.25	77.75	Area µm^2	0.439418	1272	2894.74	0.478	99.522	0.4	0.579	99.421	0.4	0.5285	99.4715	Anterior commisure		B2	10.48	89.52	Area µm^2	0.46968	1128	2401.64	1.012	98.988	0.4	1.042	98.958	0.4	1.027	98.973	Anterior commisure		B2	1.928	98.072	Area µm^2	0.212477	740	3482.72	0.042	99.958	0.4	0.042	99.958	0.4	0.042	99.958	Anterior commisure
B3	X	X	X	X	X	X	X	X	X	X	X	X	X	X	Dont use; AC		B3	46.6	53.4	Area µm^2	0.230784	984	4263.73	7.342	92.658	0.4	4.128	95.872	0.4	5.735	94.265	Dont use; AC		B3	X	X	X	X	X	X	X	X	X	X	X	X	X	X	BAD; AC
B4	9.341	90.659	Area µm^2	0.431323	2264	5248.97	1.417	98.583	0.4	1.417	98.583	0.4	1.417	98.583	Anterior commisure		B4	33.83	66.17	Area µm^2	0.457954	2874	6275.73	2.835	97.165	0.4	4.241	95.759	0.4	3.538	96.462	Anterior commisure		B4	14.93	85.07	Area µm^2	0.231424	1310	5660.61	0.109	99.891	0.4	0.109	99.891	0.4	0.109	99.891	Anterior commisure
B5	74.99	25.01	Area µm^2	1.02327	5928	5793.17	42.75	57.25	0.4	34.63	65.37	0.4	38.69	61.31	Anterior commisure		B5	16.23	83.77	Area µm^2	1.10116	4394	3990.34	0.898	99.102	0.4	0.895	99.105	0.4	0.8965	99.1035	Anterior commisure		B5	6.698	93.302	Area µm^2	0.666118	3076	4617.8	0	100	0.4	0	100	0.4	0	100	Anterior commisure
C1	70.09	29.91	Area µm^2	0.531964	2376	4466.47	25.21	74.79	0.4	23.53	76.47	0.4	24.37	75.63	Anterior commisure		C1	22.2	77.8	Area µm^2	0.543335	2130	3920.23	2.992	97.008	0.4	3.657	96.343	0.4	3.3245	96.6755	Anterior commisure		C1	5.159	94.841	Area µm^2	0.48233	2265	4695.95	0.223	99.777	0.4	0.226	99.774	0.4	0.2245	99.7755	Anterior commisure
C2	18.1	81.9	Area µm^2	0.687268	2836	4126.48	3.577	96.423	0.4	4.242	95.758	0.4	3.9095	96.0905	Anterior commisure		C2	15.87	84.13	Area µm^2	0.623797	2969	4759.56	1.211	98.789	0.4	1.16	98.84	0.4	1.1855	98.8145	Anterior commisure		C2	14.84	85.16	Area µm^2	0.644834	3272	5074.18	0.181	99.819	0.4	0.076	99.924	0.4	0.1285	99.8715	Anterior commisure
C3	24.1	75.9	Area µm^2	0.324911	782	2406.81	0.221	99.779	0.4	0.629	99.371	0.4	0.425	99.575	Anterior commisure		C3	20.62	79.38	Area µm^2	0.156366	491	3140.06	1.755	98.245	0.4	1.617	98.383	0.4	1.686	98.314	Anterior commisure		C3	0.499	99.501	Area µm^2	0.189881	600	3159.87	0.025	99.975	0.4	0.05	99.95	0.4	0.0375	99.9625	Anterior commisure
C4	15.32	84.68	Area µm^2	0.580818	2974	5120.37	2.561	97.439	0.4	1.879	98.121	0.4	2.22	97.78	Anterior commisure		C4	16.36	83.64	Area µm^2	0.533303	2685	5034.66	2.358	97.642	0.4	2.145	97.855	0.4	2.2515	97.7485	Anterior commisure		C4	11.25	88.75	Area µm^2	0.594489	2662	4477.79	0.147	99.853	0.4	0.084	99.916	0.4	0.1155	99.8845	Anterior commisure
C5	29.58	70.42	Area µm^2	0.747193	4601	6157.72	16.55	83.45	0.4	16.55	83.45	0.4	16.55	83.45	Anterior commisure		C5	29.45	70.55	Area µm^2	0.743916	4721	6346.15	6.179	93.821	0.4	6.179	93.821	0.4	6.179	93.821	Anterior commisure		C5	33.24	66.76	Area µm^2	0.818456	4954	6052.86	0.444	99.556	0.4	0.444	99.556	0.4	0.444	99.556	Anterior commisure
D1	23.8	76.2	Area µm^2	0.559897	2541	4538.33	5.016	94.984	0.4	4.593	95.407	0.4	4.8045	95.1955	Anterior commisure		D1	X	X	X	X	X	X	X	X	X	X	X	X	X	X	Dont use; no staining		D1	13.41	86.59	Area µm^2	0.595384	3118	5236.96	0.069	99.931	0.4	0.042	99.958	0.4	0.0555	99.9445	Anterior commisure
D2	9.659	90.341	Area µm^2	0.208718	641	3071.13	0.315	99.685	0.4	0.315	99.685	0.4	0.315	99.685	Anterior commisure		D2	11.11	88.89	Area µm^2	0.322421	1046	3244.21	0.727	99.273	0.4	0.727	99.273	0.4	0.727	99.273	Anterior commisure		D2	3.258	96.742	Area µm^2	0.382237	2692	7042.75	0.043	99.957	0.4	0.043	99.957	0.4	0.043	99.957	Anterior commisure
D3	23	77	Area µm^2	0.544556	2452	4502.75	3.407	96.593	0.4	3.165	96.835	0.4	3.286	96.714	Anterior commisure		D3	32.91	67.09	Area µm^2	0.613402	3215	5241.26	6.769	93.231	0.4	6.446	93.554	0.4	6.6075	93.3925	Anterior commisure		D3	8.102	91.898	Area µm^2	0.504254	2566	5088.7	0.146	99.854	0.4	0.097	99.903	0.4	0.1215	99.8785	Anterior commisure
D4	36.72	63.28	Area µm^2	0.155989	429	2750.19	2.329	97.671	0.4	2.416	97.584	0.4	2.3725	97.6275	Anterior commisure		D4	25.53	74.47	Area µm^2	0.388683	2776	7142.07	6.053	93.947	0.4	6.296	93.704	0.4	6.1745	93.8255	Anterior commisure		D4	1.347	98.653	Area µm^2	0.349484	1150	3290.56	0.078	99.922	0.4	0.136	99.864	0.4	0.107	99.893	Anterior commisure
D5	20.66	79.34	Area µm^2	1.07654	4451	4134.56	1.021	98.979	0.4	0.736	99.264	0.4	0.8785	99.1215	Anterior commisure		D5	X	X	X	X	X	X	X	X	X	X	X	X	X	X	Dont use; broken		D5	17.23	82.77	Area µm^2	1.0903	5152	4725.29	0.085	99.915	0.4	0.058	99.942	0.4	0.0715	99.9285	Anterior commisure
E1	43.74	56.26	Area µm^2	0.460722	1597	3466.3	5.963	94.037	0.4	5.963	94.037	0.4	5.963	94.037	Anterior commisure		E1	9.054	90.946	Area µm^2	0.486056	1262	2596.41	2.372	97.628	0.4	2.372	97.628	0.4	2.372	97.628	Anterior commisure		E1	0.216	99.784	Area µm^2	0.554124	562	1014.21	0.033	99.967	0.4	0.008	99.992	0.4	0.0205	99.9795	Anterior commisure
E2	12.13	87.87	Area µm^2	0.468416	1541	3289.81	1.048	98.952	0.4	1.048	98.952	0.4	1.048	98.952	Anterior commisure		E2	20.12	79.88	Area µm^2	0.432212	1741	4028.12	1.428	98.572	0.4	2.721	97.279	0.4	2.0745	97.9255	Anterior commisure		E2	3.352	96.648	Area µm^2	0.445234	1614	3625.06	0.347	99.653	0.4	0.347	99.653	0.4	0.347	99.653	Anterior commisure
E3	47.87	52.13	Area µm^2	0.357426	1030	2881.71	0.691	99.309	0.4	0.691	99.309	0.4	0.691	99.309	Anterior commisure		E3	6.548	93.452	Area µm^2	0.42333	830	1960.65	0.306	99.694	0.4	0.306	99.694	0.4	0.306	99.694	Anterior commisure		E3	1.242	98.758	Area µm^2	0.215194	881	4093.98	0.037	99.963	0.4	0.037	99.963	0.4	0.037	99.963	Anterior commisure
E4	54.55	45.45	Area µm^2	0.282057	1173	4158.73	2.769	97.231	0.4	2.769	97.231	0.4	2.769	NA	Anterior commisure		E4	14.17	85.83	Area µm^2	0.318568	979	3073.13	0.302	99.698	0.4	0.302	99.698	0.4	0.302	99.698	Anterior commisure		E4	0.914	99.086	Area µm^2	0.308349	762	2471.23	0.038	99.962	0.4	0.038	99.962	0.4	0.038	99.962	Anterior commisure
E5	30.79	69.21	Area µm^2	0.925626	6153	6647.39	11.03	88.97	0.4	11.03	88.97	0.4	11.03	88.97	Anterior commisure		E5	21.37	78.63	Area µm^2	0.847249	4957	5850.7	5.277	94.723	0.4	5.277	94.723	0.4	5.277	94.723	Anterior commisure		E5	6.2	93.8	Area µm^2	0.890583	4058	4556.57	0.028	99.972	0.4	0.028	99.972	0.4	0.028	99.972	Anterior commisure
F1	12.27	87.73	Area µm^2	0.196204	510	2599.33	X	X	X	X	X	X	X	X	May be usable; AC		F1	12.25	87.75	Area µm^2	0.155366	1000	6436.39	0.693	99.307	0.4	0.693	99.307	0.4	0.693	99.307	May be usable; AC		F1	X	X	X	X	X	X	X	X	X	X	X	X	X	X	BAD; AC
F2	26.73	73.27	Area µm^2	0.370468	1902	5134.04	0.192	99.808	0.4	0.192	99.808	0.4	0.192	99.808	Anterior commisure		F2	7.179	92.821	Area µm^2	0.232402	497	2138.54	0.475	99.525	0.4	0.475	99.525	0.4	0.475	99.525	Anterior commisure		F2	1.433	98.567	Area µm^2	0.405007	1313	3241.92	0.116	99.884	0.4	0.116	99.884	0.4	0.116	99.884	Anterior commisure
F3	22.5	77.5	Area µm^2	0.68561	2689	3922.05	0.3	99.7	0.4	0.3	99.7	0.4	0.3	NA	Anterior commisure		F3	10.8	89.2	Area µm^2	0.785412	492	626.423	0.631	99.369	0.4	0.631	99.369	0.4	0.631	99.369	Anterior commisure		F3	2.583	97.417	Area µm^2	0.700736	3021	4311.18	0.006	99.994	0.4	0.006	99.994	0.4	0.006	99.994	Anterior commisure
F4	25.52	74.48	Area µm^2	0.762248	4256	5583.49	1	99	0.4	1	99	0.4	1	99	Anterior commisure		F4	4.296	95.704	Area µm^2	0.965916	2767	2864.64	0.237	99.763	0.4	0.237	99.763	0.4	0.237	99.763	Anterior commisure		F4	0.382	99.618	Area µm^2	0.806687	1982	2456.96	0.008	99.992	0.4	0.008	99.992	0.4	0.008	99.992	Anterior commisure
F5	56.9	43.1	Area µm^2	0.655084	3857	5887.79	32.31	67.69	0.4	32.31	67.69	0.4	32.31	NA	Anterior commisure		F5	18.62	81.38	Area µm^2	0.619473	3312	5346.48	2.941	97.059	0.4	2.941	97.059	0.4	2.941	97.059	Anterior commisure		F5	14.26	85.74	Area µm^2	0.660146	3956	5992.61	0.562	99.438	0.4	0.562	99.438	0.4	0.562	99.438	Anterior commisure
G1	31.95	68.05	Area µm^2	0.980107	95	96.9282	0.718	99.282	0.4	0.718	99.282	0.4	0.718	99.282	May be usable; AC		G1	3.239	96.761	Area µm^2	0.166359	236	1418.61	0.003	99.997	0.4	0.007	99.993	0.4	0.005	99.995	Anterior commisure		G1	0.003	99.997	Area µm^2	0.180242	401	2224.79	0	100	0.4	0	100	0.4	0	100	Anterior commisure
G2	55.25	44.75	Area µm^2	0.264626	717	2709.49	5.772	94.228	0.4	5.772	94.228	0.4	5.772	94.228	Anterior commisure		G2	1.369	98.631	Area µm^2	0.151503	198	1306.9	0.007	99.993	0.4	0.007	99.993	0.4	0.007	99.993	Anterior commisure		G2	0.004	99.996	Area µm^2	0.303591	373	1228.63	0.001	99.999	0.4	0.001	99.999	0.4	0.001	99.999	Anterior commisure
G3	23.18	76.82	Area µm^2	0.101772	227	2230.49	4.567	95.433	0.4	3.22	96.78	0.4	3.8935	96.1065	Anterior commisure		G3	5.148	94.852	Area µm^2	0.122339	297	2427.69	0.037	99.963	0.4	0.008	99.992	0.4	0.0225	99.9775	Anterior commisure		G3	0.004	99.996	Area µm^2	0.10913	354	3243.84	0.012	99.988	0.4	0.01	99.99	0.4	0.011	99.989	Anterior commisure
G4	15.04	84.96	Area µm^2	0.345832	692	2000.97	1.104	98.896	0.4	1.197	98.803	0.4	1.1505	98.8495	Anterior commisure		G4	1.414	98.586	Area µm^2	0.373844	354	946.919	0.005	99.995	0.4	0.006	99.994	0.4	0.0055	99.9945	Anterior commisure		G4	0	100	Area µm^2	0.374751	678	1809.2	0	100	0.4	0.001	99.999	0.4	0.0005	99.9995	Anterior commisure
G5	19.67	80.33	Area µm^2	0.112443	276	2454.58	0.304	99.696	0.4	0.418	99.582	0.4	0.361	99.639	Anterior commisure		G5	3.47	96.53	Area µm^2	0.299314	566	1890.99	0.005	99.995	0.4	0.015	99.985	0.4	0.01	99.99	Anterior commisure		G5	0.005	99.995	Area µm^2	0.142015	386	2718.02	0	100	0.4	0	100	0.4	0	100	Anterior commisure
																																																	DAPI = 750 på alle i G
Comments:																	Comments:
Object-Annotations-Specify annotation																	Object-Annotations-Specify annotation
Circle width = 714 um (area = 0,400 mm2) or 618.1 (= 0,300 mm2) or 505 um (= 0, 200 mm2)																	Circle width = 714 um (area = 0,400 mm2) or 618.1 (= 0,300 mm2) or 505 um (= 0, 200 mm2)
Cortex distance from outer border measured at 6.5x zoom and equals one USB width																	Cortex distance from outer border measured at 6.5x zoom and equals one USB width
Classify-Pixel classification-Create thresholder (Gaussian, Sigma 0); "Show measurement table"																	Classify-Pixel classification-Create thresholder (Gaussian, Sigma 0); "Show measurement table"
Analyse-Cell detection-DAPI-0.5-8-0-1.5-10-400 and threshold 500 e.g.																	Analyse-Cell detection-DAPI-0.5-8-0-1.5-10-400 and threshold 500 e.g.
Hippocampal plane																	Hippocampal plane
Anterior commisure																	Anterior commisure
																								Rundinger	HEALTHY	SALINE	BM-MSC	SHED		HEALTHY	0	0	0	0	0
																									0	0.16129	1.66482	3.74677		SALINE	0.16129	0.719424	1.50273	7.34558	32.6749	9.04977	38.2836	40.8928	56.6441	78.7097
																									0	0.719424	2.42718	0.591716		BM-MSC	1.66482	2.42718	0.625	1.99005	10.1911	9.2084	29.058	45.3429
																									0	7.34558	0.625	0.746269		SHED	3.74677	0.591716	0.746269	2.24215	6.09137	38.4615	41.2979	41.4973	46.633
																									0	32.6749	1.99005	2.24215
																									0	9.04977	10.1911	6.09137
																										38.2836	9.2084	38.4615								T-test
																										40.8928	29.058	41.2979								BM vs SAL	0.141596
																										56.6441	45.3429	41.4973
																										78.7097		46.633
																								Snitt	#REF!	#REF!	#REF!	#REF!
																								Firkant	HEALTHY	SALINE	BM-MSC	SHED
																									0	0	2.01578	9.82582
																									0	0.394218	6.16003	0.5386
																									0	11.3786	0	0.716332
																									0	24.7431	0.931315	2.43572
																									0	5.53907	1.23362	3.81879
																										31.8423	18.4314	27.5879
																										34.0474	6.00619	28.1591
																										36.3372	18.5761	28.978
																										62.6416	27.6923	30.2064
																																Snitt:	0	22.9915	9.00519	14.6963
																																																	0 = nothing
																																																	1 = minimal
																																																	2 = moderate
																																																	3 = severe
